# Supplementary material for: Transcriptomic and Metabolomic Studies Reveal That Toll-like Receptor 2 Has a Role in Glucose-Related Metabolism in Unchallenged Zebrafish Larvae (Danio rerio)
Source: Biology (Basel). 2023 Feb 16;12(2):323. doi: 10.3390/biology12020323 (PMC9952914; doi:10.3390/biology12020323)
Supplement: Supplementary file 1 [file biology-12-00323-s001.zip]

Archive with 1 entries (1 files):
- biology-2163195-supplementary.pdf
